# Supplementary material for: Do Regulatory Changes Seriously Affect the Medical Devices Industry? Evidence From the Czech Republic
Source: Front Public Health. 2021 Apr 28;9:666453. doi: 10.3389/fpubh.2021.666453 (PMC8113379; doi:10.3389/fpubh.2021.666453)
Supplement: Supplementary file 1 [file Table_1.XLSX]

## Sheet: List1
Year	2002	2003	2004	2005	2006	2007	2008	2009	2010	2011	2012	2013	2014	2015	2016	2017	2018	2019	2020	2021	2022	2020	2021	2022	2020	2021	2022	2020	2021	2022
Historical Data\Forecast	Historical Data																		Forecast Scenario - BAU			Forecast Scenario - CERT			Forecast Scenario - CERT+EXP			Forecast Scenario - CERT+PRIC
Revenues of Consumption Material	24590.2	36690.1	38446.5	42935.2	31615.9	35792.3	41959.4	42740	48087.4	60499.6	54644.8	46838.4	58938.3	101483	117096	85870.4	104606	106284	114708	120760	126813	114708	120760	126813	114708	120760	126813	106105	111703	117302
Revenues of Safety-technical Controls (STC)	7416.08	8079.63	14832.2	10148.3	10538.6	9797.03	10031.2	2732.24	9445.75	23419.2	11709.6	27322.4	8977.36	19516	19516	23419.2	19516		22693.2	22693.2	22693.2	22693.2	22693.2	22693.2	22693.2	22693.2	22693.2	24139.9	24139.9	24139.9
Price for STC	37.4707	37.4707	37.4707	37.4707	37.4707	37.4707	37.4707	37.4707	37.4707	37.4707	37.4707	37.4707	37.4707	37.4707	37.4707	66.3544	66.3544		66.3544	66.3544	66.3544	66.3544	66.3544	66.3544	66.3544	66.3544	66.3544	76.3075	76.3075	76.3075
Amount of Performed STC	197.917	215.625	395.833	270.833	281.25	261.458	267.708	72.9167	252.083	625	312.5	729.167	239.583	520.833	520.833	352.941	294.118		342	342	342	342	342	342	342	342	316.35	316.35	316.35	0
Revenues of Product	7416.08	12880.6	13270.9	26541.8	25761.1	17174.1	18188.9	60109.3	85011.7	62451.2	31225.6	35128.8	81967.2	70257.6	58548	58548	62451.2	55230	65573.8	65573.8	65573.8	65573.8	65573.8	65573.8	81967.2	98360.7	114754	69754.1	69754.1	69754.1
Amount of Pieces Sold [Default variant]	15.8333	27.5	26.1538	45.3333	41.25	25.8824	24.6561	81.4815	115.238	84.6561	26.455	39.6825	98.4127	3	0	0	0
Price of Pacemaker [Default variant]	468.384	468.384	507.416	585.48	624.512	663.544	737.705	737.705	737.705	737.705	737.705	737.705	737.705	737.705	737.705	737.705	737.705
Amount of Pieces Sold [EPG10P variant]	0	0	0	0	0	0	0	0	0	0	10	5	8	58.11	50	40	45.7143
Price of Pacemaker [EPG10P variant]	0	0	0	0	0	0	0	0	0	0	1170.96	1170.96	1170.96	1170.96	1170.96	1463.7	1366.12		1366.12	1366.12	1366.12	1366.12	1366.12	1366.12	1366.12	1366.12	1366.12	1571.04	1571.04	1571.04
Amount of Pieces Sold [Both products] + Borrowings	15.8333	27.5	26.1538	45.3333	41.25	25.8824	24.6561	81.4815	115.238	84.6561	116.455	44.6825	106.413	61.11	50	40	45.7143		48	48	48	48	48	60	72	84	44.4	44.4	44.4	0
Revenues from selling own services and products	15261.5	20960.2	28103	32825.9			70189.3	111192	147688	147269	125378	109063	93637.8	190972	201409	173709	188061	193114	202975	209027	215080	202975	209027	215080	219368	241814	264260	199999	205597	211196
Revenues Total	45435.3	57908.3	71084.8	78708.1	65993.4	63294.2	71761.3	114712	183583	208846	161008	147548	189522	200364	210037	195414	306993	299398
Profit Before Taxes [calculated]	-329.867	275.3	1075.44	8664.54	482.144	305.122	641.218	4731.38	9541.49	4451.05	-1230.52	20135.2	8162.65	3210.42	5121.16	584.699	-46842.9	-3981	5978.96	6281.56	-1222.19	-16003.9	1285.47	-6218.28	-20474.6	2102.01	7691.94	-9817.06	7449.56	-76.8838
Purchases of Material	21467.6	28720	37526.5	38444.9	31526.2	33067.3	36417.2	59661.5	70210.7	64467.6	54554	43890.8	70941.6	76062.2	66089.6	57570.2	74167.1	76775	93494.7	97731.1	101968	93494.7	97731.1	101968	96794.4	104331	111867	86482.6	90401.2	94320.5
Average calculated number of Emloyees (Albertina)	2	1	1	2	2	2	0.784047	1.01157	3.20828	4	3.5	4	4	4	6	3.77277	9.08303		4	4	4.5	4	4	4.5	4	4.5	5	4	4	4.5
Average wage for emloyee	0	0	0	0	0	0	0	0	0	412915	399335	281120	454381	487178	282202
Salaries	7349.92	8903.08	9522.01	11421.3	14097	16957.3	11818.5	15248.2	48360.7	56128	39139.4	34674.3	47338.3	65786.9	55791.5	56869.6	136915	151600	62451.2	62451.2	70257.6	62451.2	62451.2	70257.6	62451.2	70257.6	78064	62451.2	62451.2	70257.6
Services	6944.11	12554.7	11851.6	9104.81	7428.88	4907.27	11724.7	20096.4	30651.1	66900.9	49063.2	52029.7	55790.7	47243.1	66557.5	67876.7	111964	79742	40021.8	41607.2	43192.6	62004.6	46603.3	48188.7	62004.6	46603.3	48188.7	59931	44410.7	45877.2
Services - Product Certification (External Employee)	0	2302.89	429.352	2341.92	780.64	780.64	936.768	936.768	936.768	936.768	936.768	1405.15	1366.12	1405.15	6635.44	9367.68	11592.5		11592.5	11592.5	11592.5	33575.3	16588.6	16588.6	33575.3	16588.6	16588.6	33575.3	16588.6	16588.6
Services - System Certification (External Emloyee)	0	1795.47	1405.15	468.384	0	0	936.768	0	0	507.416	0	0	0	0	0	585.48	780.64		780.64	780.64	780.64	780.64	780.64	780.64	780.64	780.64	780.64	780.64	780.64	780.64
Purchase of consumable material for reselling (calculated)	17213.1	25683.1	26912.6	30054.6	22131.1	25054.6	29371.6	29918	33661.2	42349.7	38251.4	32786.9	41256.8	71038.3	81967.2	60109.3	73224	74398	80295.6	84532	88769.1	80295.6	84532	88769.1	80295.6	84532	88769.1	74273.4	78192.1	82111.4
Purchase of material for Pacemaker (calculated)	4254.49	3036.9	10613.9	8390.24	9395.04	8012.7	7045.59	29743.5	36549.5	22117.9	16302.6	11103.9	29684.7	5023.97			943.052	2377	13199.1	13199.1	13199.1	13199.1	13199.1	13199.1	16498.8	19798.6	23098.4	12209.1	12209.1	12209.1
Price of material for 1 piece of product	268.705	110.433	405.826	185.079	227.759	309.582	285.755	365.034	317.165	261.267	139.991	248.506	278.959	0	0	0	0
R&D for EPG10P Development	0	0	0	0	0	0	0	24199.8	21186.2	13096.9	0	0	0	0	0	0	0
Total Costs	45765.1	57633	70009.4	70043.5	65511.2	62989.1	71120.1	109981	174042	204395	162238	127413	181359	197154	204916	194829	353836	308118	196996	202745	216302	218979	207741	221298	239843	239712	256568	209816	198147	211273
Financial property [Cash]	1209.99	3512.88	702.576	1678.38	1014.83	1405.15	0	1131.93	18188.9	6010.93	2888.37	19047.6	3122.56	780.64	7650.27	21467.6
Debt	54371.6	80757.2	65105.4	63388	45862.6	56167.1	0	76385.6	111671	207923	145941	131148	254996	255152	198087	0
Goods	21194.4	26385.6	28766.6	28220.1	0	0	0	14480.9	17603.4	19906.3	12295.1	15339.6	15300.5	20882.1	18969.6	18423.1
Goods - calculated amount of Pacemaker pieces	45.25	56.3333	56.6923	48.2	0	0	0	19.6296	23.8624	26.9841	16.6667	20.7937	20.7407	28.3069	25.7143	24.9735
Material	1288.06	3317.72	3395.78	2068.7	0	0	0	4488.68	3825.14	2810.3	3161.59	3708.04	5815.77	5113.19	5659.64	8001.56
Stock	24473.1	29742.4	31772.1	29898.5	26424.7	36182.7	0	18969.6	21428.6	22716.6	15456.7	19047.6	21038.3	25995.3	24629.2	26424.7
Capital, without financial property [Netto]	0	9640.91	6440.28	11943.8	7767.37	5815.77	5815.77	16354.4	27985.9	30132.7	36377.8	34894.6	59758	59758	49531.6	127518
Subsidies from MPO for Pacemaker development	0	0	0	0	0	0	0	0	64246.7	48516.8	25845	23341.1	29274	0	7806.4	19516	117096
Subsidies from MPO for marketing	0	0	0	0	0	0	0	0	0	25218.7	25218.7	0	0	0	0	0	0
Marketing expenditures - exhibitions	0	0	0	0	0	0	0	0	0	0	0	0	7806.4	3903.2	0	11709.6	11709.6
Total Marketing Expenditures	0	0	0	0	0	0	0	0	0	25218.7	25218.7	0	7806.4	3903.2	0	11709.6	11709.6								17564.4	17564.4	17564.4
